# Supplementary material for: Exercise Suppresses Head and Neck Squamous Cell Carcinoma Growth via Oncostatin M
Source: Cancers (Basel). 2024 Mar 18;16(6):1187. doi: 10.3390/cancers16061187 (PMC10969669; doi:10.3390/cancers16061187)
Supplement: Supplementary file 1 [file cancers-16-01187-s001.zip]

Archive with 1 entries (1 files):
- cancers-2908809-supplementary.pdf
